# Supplementary material for: Phenotypic and Genetic Analyses of In Vitro Embryo Production Traits in Chinese Holstein Cattle
Source: Animals (Basel). 2023 Nov 16;13(22):3539. doi: 10.3390/ani13223539 (PMC10668646; doi:10.3390/ani13223539)
Supplement: Supplementary file 1 [file animals-13-03539-s001.zip]

Archive with 1 entries (1 files):
- animals-2670113-supplementary.pdf
